# Supplementary material for: In silico design of novel precision vaccine targeting sclerostin epitopes for osteoporosis prevention and treatment
Source: Front Immunol. 2025 Dec 1;16:1644437. doi: 10.3389/fimmu.2025.1644437 (PMC12702773; doi:10.3389/fimmu.2025.1644437)
Supplement: Supplementary Table 3 — Prediction of cytotoxic T lymphocyte and helper T lymphocyte epitopes for DS3 and DS5 vaccine. [file DataSheet1.xlsx]

## Sheet: DS3-CTL
Prediction of cytotoxic T lymphocyte epitopes for DS3 vaccine
allele	seq_num	start	end	length	peptide	core	icore	score	rank
HLA-B*07:02	1	290	298	9	APRARKVRL	APRARKVRL	APRARKVRL	0.985865	0.01
HLA-B*07:02	1	248	256	9	APRARKVRL	APRARKVRL	APRARKVRL	0.985865	0.01
HLA-B*07:02	1	206	214	9	APRARKVRL	APRARKVRL	APRARKVRL	0.985865	0.01
HLA-A*01:01	1	61	69	9	VSEEKAKQY	VSEEKAKQY	VSEEKAKQY	0.864209	0.05
HLA-A*03:01	1	42	50	9	SLKEHGPIK	SLKEHGPIK	SLKEHGPIK	0.837882	0.05
HLA-A*02:01	1	128	136	9	SILPGIGSV	SILPGIGSV	SILPGIGSV	0.774618	0.09
HLA-A*02:01	1	69	77	9	YLEEFHQTA	YLEEFHQTA	YLEEFHQTA	0.669703	0.15
HLA-A*03:01	1	31	39	9	VIRDKTKTK	VIRDKTKTK	VIRDKTKTK	0.680445	0.18
HLA-A*02:01	1	162	170	9	MVAQAIPLV	MVAQAIPLV	MVAQAIPLV	0.613428	0.19
HLA-A*24:02	1	275	283	9	RYRAQRVQL	RYRAQRVQL	RYRAQRVQL	0.294815	0.35
HLA-A*24:02	1	233	241	9	RYRAQRVQL	RYRAQRVQL	RYRAQRVQL	0.294815	0.35
HLA-A*24:02	1	191	199	9	RYRAQRVQL	RYRAQRVQL	RYRAQRVQL	0.294815	0.35	SB=13
HLA-A*24:02	1	100	108	9	NYAAWAVNV	NYAAWAVNV	NYAAWAVNV	0.214743	0.46	<0.5%
HLA-A*03:01	1	59	67	9	KTVSEEKAK	KTVSEEKAK	KTVSEEKAK	0.341567	0.58
HLA-B*07:02	1	292	300	9	RARKVRLVA	RARKVRLVA	RARKVRLVA	0.209694	0.66
HLA-B*07:02	1	250	258	9	RARKVRLVA	RARKVRLVA	RARKVRLVA	0.209694	0.66
HLA-B*07:02	1	208	216	9	RARKVRLVA	RARKVRLVA	RARKVRLVA	0.209694	0.66
HLA-A*02:01	1	125	133	9	AALSILPGI	AALSILPGI	AALSILPGI	0.191304	0.83
HLA-B*07:02	1	35	43	9	KTKTKIESL	KTKTKIESL	KTKTKIESL	0.151295	0.84
HLA-B*07:02	1	275	283	9	RYRAQRVQL	RYRAQRVQL	RYRAQRVQL	0.133835	0.92
HLA-B*07:02	1	233	241	9	RYRAQRVQL	RYRAQRVQL	RYRAQRVQL	0.133835	0.92
HLA-B*07:02	1	191	199	9	RYRAQRVQL	RYRAQRVQL	RYRAQRVQL	0.133835	0.92
HLA-A*24:02	1	68	76	9	QYLEEFHQT	QYLEEFHQT	QYLEEFHQT	0.085563	0.93
HLA-B*07:02	1	56	64	9	SPNKTVSEE	SPNKTVSEE	SPNKTVSEE	0.098086	1.2
HLA-B*07:02	1	14	22	9	VRRSVGSSL	VRRSVGSSL	VRRSVGSSL	0.093311	1.2
HLA-A*24:02	1	65	73	9	KAKQYLEEF	KAKQYLEEF	KAKQYLEEF	0.057385	1.3
HLA-A*03:01	1	138	146	9	GIADGAVHH	GIADGAVHH	GIADGAVHH	0.122372	1.4
HLA-A*02:01	1	155	163	9	SIALSSLMV	SIALSSLMV	SIALSSLMV	0.088874	1.5
HLA-A*02:01	1	119	127	9	NLEKTTAAL	NLEKTTAAL	NLEKTTAAL	0.088134	1.5
HLA-A*01:01	1	69	77	9	YLEEFHQTA	YLEEFHQTA	YLEEFHQTA	0.054583	1.5
HLA-A*02:01	1	161	169	9	LMVAQAIPL	LMVAQAIPL	LMVAQAIPL	0.083805	1.6
HLA-A*02:01	1	52	60	9	KMSESPNKT	KMSESPNKT	KMSESPNKT	0.081342	1.6
HLA-A*02:01	1	129	137	9	ILPGIGSVM	ILPGIGSVM	ILPGIGSVM	0.079422	1.6
HLA-B*07:02	1	165	173	9	QAIPLVGEL	QAIPLVGEL	QAIPLVGEL	0.061664	1.6
HLA-A*24:02	1	88	96	9	TVTGTNPVF	TVTGTNPVF	TVTGTNPVF	0.035786	1.6
HLA-A*24:02	1	103	111	9	AWAVNVAQV	AWAVNVAQV	AWAVNVAQV	0.034247	1.6
HLA-A*03:01	1	44	52	9	KEHGPIKNK	KEHGPIKNK	KEHGPIKNK	0.083422	1.7
HLA-B*07:02	1	119	127	9	NLEKTTAAL	NLEKTTAAL	NLEKTTAAL	0.052254	1.7
HLA-B*07:02	1	47	55	9	GPIKNKMSE	GPIKNKMSE	GPIKNKMSE	0.047442	1.8
HLA-B*07:02	1	272	280	9	IPDRYRAQR	IPDRYRAQR	IPDRYRAQR	0.045484	1.8
HLA-B*07:02	1	230	238	9	IPDRYRAQR	IPDRYRAQR	IPDRYRAQR	0.045484	1.8
HLA-B*07:02	1	188	196	9	IPDRYRAQR	IPDRYRAQR	IPDRYRAQR	0.045484	1.8
HLA-A*24:02	1	276	284	9	YRAQRVQLL	YRAQRVQLL	YRAQRVQLL	0.028723	1.8
HLA-A*24:02	1	234	242	9	YRAQRVQLL	YRAQRVQLL	YRAQRVQLL	0.028723	1.8
HLA-A*24:02	1	192	200	9	YRAQRVQLL	YRAQRVQLL	YRAQRVQLL	0.028723	1.8
HLA-A*24:02	1	129	137	9	ILPGIGSVM	ILPGIGSVM	ILPGIGSVM	0.02809	1.8	<2%
HLA-A*01:01	1	53	61	9	MSESPNKTV	MSESPNKTV	MSESPNKTV	0.032928	1.9	WB=34

## Sheet: DS3-HTL
Prediction of helper T lymphocyte epitopes for DS3 vaccine
allele	seq_num	start	end	length	core_peptide	peptide	score	rank
HLA-DRB1*01:01	1	189	203	15	YRAQRVQLL	PDRYRAQRVQLLCPG	0.8697	0.58
HLA-DRB1*01:01	1	231	245	15	YRAQRVQLL	PDRYRAQRVQLLCPG	0.8697	0.58	<1%
HLA-DRB1*01:01	1	273	287	15	YRAQRVQLL	PDRYRAQRVQLLCPG	0.8697	0.58	SB=3
HLA-DRB1*01:01	1	188	202	15	YRAQRVQLL	IPDRYRAQRVQLLCP	0.7879	1.1
HLA-DRB1*01:01	1	230	244	15	YRAQRVQLL	IPDRYRAQRVQLLCP	0.7879	1.1
HLA-DRB1*01:01	1	272	286	15	YRAQRVQLL	IPDRYRAQRVQLLCP	0.7879	1.1
HLA-DQA1*01:01/DQB1*02:01	1	54	68	15	NKTVSEEKA	SESPNKTVSEEKAKQ	0.0364	1.4
HLA-DQA1*01:01/DQB1*02:01	1	55	69	15	NKTVSEEKA	ESPNKTVSEEKAKQY	0.0365	1.4
HLA-DPA1*01:03/DPB1*01:01	1	63	77	15	QYLEEFHQT	EEKAKQYLEEFHQTA	0.3321	1.4
HLA-DPA1*01:03/DPB1*01:01	1	65	79	15	QYLEEFHQT	KAKQYLEEFHQTALE	0.3376	1.4
HLA-DRB1*01:01	1	124	138	15	LSILPGIGS	TAALSILPGIGSVMG	0.7243	1.5
HLA-DPA1*01:03/DPB1*01:01	1	64	78	15	QYLEEFHQT	EKAKQYLEEFHQTAL	0.305	1.9
HLA-DRB1*01:01	1	158	172	15	LMVAQAIPL	LSSLMVAQAIPLVGE	0.6641	2
HLA-DQA1*01:01/DQB1*02:01	1	109	123	15	IDSETADNL	AQVIDSETADNLEKT	0.0313	2.1
HLA-DRB1*01:01	1	101	115	15	WAVNVAQVI	YAAWAVNVAQVIDSE	0.6206	2.4
H2-IAb	1	97	111	15	YAAWAVNVA	AGANYAAWAVNVAQV	0.4011	2.5
H2-IAb	1	86	100	15	VTGTNPVFA	LKTVTGTNPVFAGAN	0.4022	2.5
HLA-DRB1*01:01	1	123	137	15	LSILPGIGS	TTAALSILPGIGSVM	0.6042	2.5
HLA-DQA1*01:01/DQB1*02:01	1	108	122	15	IDSETADNL	VAQVIDSETADNLEK	0.0288	2.6
H2-IAb	1	96	110	15	YAAWAVNVA	FAGANYAAWAVNVAQ	0.37	2.8
HLA-DQA1*01:01/DQB1*02:01	1	53	67	15	NKTVSEEKA	MSESPNKTVSEEKAK	0.0277	2.9
H2-IAb	1	98	112	15	YAAWAVNVA	GANYAAWAVNVAQVI	0.3599	2.9
HLA-DRB1*01:01	1	190	204	15	YRAQRVQLL	DRYRAQRVQLLCPGG	0.5203	3.1
HLA-DRB1*01:01	1	232	246	15	YRAQRVQLL	DRYRAQRVQLLCPGG	0.5203	3.1
HLA-DRB1*01:01	1	274	288	15	YRAQRVQLL	DRYRAQRVQLLCPGG	0.5203	3.1
HLA-DQA1*01:01/DQB1*02:01	1	37	51	15	IESLKEHGP	KTKIESLKEHGPIKN	0.0267	3.2
H2-IAb	1	85	99	15	VTGTNPVFA	ELKTVTGTNPVFAGA	0.3349	3.2
HLA-DRB1*01:01	1	159	173	15	LMVAQAIPL	SSLMVAQAIPLVGEL	0.4949	3.4
HLA-DRB1*01:01	1	157	171	15	LMVAQAIPL	ALSSLMVAQAIPLVG	0.4955	3.4
HLA-DRB1*01:01	1	100	114	15	WAVNVAQVI	NYAAWAVNVAQVIDS	0.4803	3.5
HLA-DPA1*01:03/DPB1*01:01	1	189	203	15	YRAQRVQLL	PDRYRAQRVQLLCPG	0.2553	3.6
HLA-DPA1*01:03/DPB1*01:01	1	231	245	15	YRAQRVQLL	PDRYRAQRVQLLCPG	0.2553	3.6
HLA-DPA1*01:03/DPB1*01:01	1	273	287	15	YRAQRVQLL	PDRYRAQRVQLLCPG	0.2553	3.6
HLA-DRB1*01:01	1	187	201	15	YRAQRVQLL	CIPDRYRAQRVQLLC	0.4678	3.6
HLA-DRB1*01:01	1	229	243	15	YRAQRVQLL	CIPDRYRAQRVQLLC	0.4678	3.6
HLA-DRB1*01:01	1	271	285	15	YRAQRVQLL	CIPDRYRAQRVQLLC	0.4678	3.6
HLA-DPA1*01:03/DPB1*01:01	1	62	76	15	QYLEEFHQT	SEEKAKQYLEEFHQT	0.2524	3.8
HLA-DRB1*01:01	1	122	136	15	LSILPGIGS	KTTAALSILPGIGSV	0.448	3.8
HLA-DQA1*01:01/DQB1*02:01	1	141	155	15	VHHNTEEIV	DGAVHHNTEEIVAQS	0.0236	4
HLA-DPA1*01:03/DPB1*01:01	1	32	46	15	KTKTKIESL	IRDKTKTKIESLKEH	0.2442	4.2
H2-IAb	1	87	101	15	VTGTNPVFA	KTVTGTNPVFAGANY	0.268	4.2
HLA-DRB1*01:01	1	102	116	15	WAVNVAQVI	AAWAVNVAQVIDSET	0.4147	4.2
HLA-DRB1*01:01	1	125	139	15	LSILPGIGS	AALSILPGIGSVMGI	0.3989	4.5
HLA-DQA1*01:01/DQB1*02:01	1	140	154	15	VHHNTEEIV	ADGAVHHNTEEIVAQ	0.0223	4.6
H2-IAb	1	99	113	15	YAAWAVNVA	ANYAAWAVNVAQVID	0.2426	4.6
HLA-DQA1*01:01/DQB1*02:01	1	101	115	15	WAVNVAQVI	YAAWAVNVAQVIDSE	0.022	4.7
HLA-DQA1*01:01/DQB1*02:01	1	100	114	15	WAVNVAQVI	NYAAWAVNVAQVIDS	0.0219	4.8
HLA-DQA1*01:01/DQB1*02:01	1	99	113	15	WAVNVAQVI	ANYAAWAVNVAQVID	0.0217	4.9
H2-IAb	1	84	98	15	VTGTNPVFA	SELKTVTGTNPVFAG	0.2312	4.9	<5%
HLA-DPA1*01:03/DPB1*01:01	1	93	107	15	FAGANYAAW	NPVFAGANYAAWAVN	0.2352	4.9	WB=47

## Sheet: DS5-CTL
Prediction of cytotoxic T lymphocyte epitopes for DS5 vaccine
allele	seq_num	start	end	length	peptide	core	icore	score	rank
HLA-B*07:02	1	374	382	9	APRARKVRL	APRARKVRL	APRARKVRL	0.985865	0.01
HLA-B*07:02	1	332	340	9	APRARKVRL	APRARKVRL	APRARKVRL	0.985865	0.01
HLA-B*07:02	1	290	298	9	APRARKVRL	APRARKVRL	APRARKVRL	0.985865	0.01
HLA-B*07:02	1	248	256	9	APRARKVRL	APRARKVRL	APRARKVRL	0.985865	0.01
HLA-B*07:02	1	206	214	9	APRARKVRL	APRARKVRL	APRARKVRL	0.985865	0.01
HLA-A*01:01	1	61	69	9	VSEEKAKQY	VSEEKAKQY	VSEEKAKQY	0.864209	0.05
HLA-A*03:01	1	42	50	9	SLKEHGPIK	SLKEHGPIK	SLKEHGPIK	0.837882	0.05
HLA-A*02:01	1	128	136	9	SILPGIGSV	SILPGIGSV	SILPGIGSV	0.774618	0.09
HLA-A*02:01	1	69	77	9	YLEEFHQTA	YLEEFHQTA	YLEEFHQTA	0.669703	0.15
HLA-A*03:01	1	31	39	9	VIRDKTKTK	VIRDKTKTK	VIRDKTKTK	0.680445	0.18
HLA-A*02:01	1	162	170	9	MVAQAIPLV	MVAQAIPLV	MVAQAIPLV	0.613428	0.19
HLA-A*24:02	1	359	367	9	RYRAQRVQL	RYRAQRVQL	RYRAQRVQL	0.294815	0.35
HLA-A*24:02	1	317	325	9	RYRAQRVQL	RYRAQRVQL	RYRAQRVQL	0.294815	0.35
HLA-A*24:02	1	275	283	9	RYRAQRVQL	RYRAQRVQL	RYRAQRVQL	0.294815	0.35
HLA-A*24:02	1	233	241	9	RYRAQRVQL	RYRAQRVQL	RYRAQRVQL	0.294815	0.35
HLA-A*24:02	1	191	199	9	RYRAQRVQL	RYRAQRVQL	RYRAQRVQL	0.294815	0.35	<0.5%
HLA-A*24:02	1	100	108	9	NYAAWAVNV	NYAAWAVNV	NYAAWAVNV	0.214743	0.46	SB=17
HLA-A*03:01	1	59	67	9	KTVSEEKAK	KTVSEEKAK	KTVSEEKAK	0.341567	0.58
HLA-B*07:02	1	376	384	9	RARKVRLVA	RARKVRLVA	RARKVRLVA	0.209694	0.66
HLA-B*07:02	1	334	342	9	RARKVRLVA	RARKVRLVA	RARKVRLVA	0.209694	0.66
HLA-B*07:02	1	292	300	9	RARKVRLVA	RARKVRLVA	RARKVRLVA	0.209694	0.66
HLA-B*07:02	1	250	258	9	RARKVRLVA	RARKVRLVA	RARKVRLVA	0.209694	0.66
HLA-B*07:02	1	208	216	9	RARKVRLVA	RARKVRLVA	RARKVRLVA	0.209694	0.66
HLA-A*02:01	1	125	133	9	AALSILPGI	AALSILPGI	AALSILPGI	0.191304	0.83
HLA-B*07:02	1	35	43	9	KTKTKIESL	KTKTKIESL	KTKTKIESL	0.151295	0.84
HLA-B*07:02	1	359	367	9	RYRAQRVQL	RYRAQRVQL	RYRAQRVQL	0.133835	0.92
HLA-B*07:02	1	317	325	9	RYRAQRVQL	RYRAQRVQL	RYRAQRVQL	0.133835	0.92
HLA-B*07:02	1	275	283	9	RYRAQRVQL	RYRAQRVQL	RYRAQRVQL	0.133835	0.92
HLA-B*07:02	1	233	241	9	RYRAQRVQL	RYRAQRVQL	RYRAQRVQL	0.133835	0.92
HLA-B*07:02	1	191	199	9	RYRAQRVQL	RYRAQRVQL	RYRAQRVQL	0.133835	0.92
HLA-A*24:02	1	68	76	9	QYLEEFHQT	QYLEEFHQT	QYLEEFHQT	0.085563	0.93
HLA-B*07:02	1	56	64	9	SPNKTVSEE	SPNKTVSEE	SPNKTVSEE	0.098086	1.2
HLA-B*07:02	1	14	22	9	VRRSVGSSL	VRRSVGSSL	VRRSVGSSL	0.093311	1.2
HLA-A*24:02	1	65	73	9	KAKQYLEEF	KAKQYLEEF	KAKQYLEEF	0.057385	1.3
HLA-A*03:01	1	138	146	9	GIADGAVHH	GIADGAVHH	GIADGAVHH	0.122372	1.4
HLA-A*02:01	1	155	163	9	SIALSSLMV	SIALSSLMV	SIALSSLMV	0.088874	1.5
HLA-A*02:01	1	119	127	9	NLEKTTAAL	NLEKTTAAL	NLEKTTAAL	0.088134	1.5
HLA-A*01:01	1	69	77	9	YLEEFHQTA	YLEEFHQTA	YLEEFHQTA	0.054583	1.5
HLA-A*02:01	1	161	169	9	LMVAQAIPL	LMVAQAIPL	LMVAQAIPL	0.083805	1.6
HLA-A*02:01	1	52	60	9	KMSESPNKT	KMSESPNKT	KMSESPNKT	0.081342	1.6
HLA-A*02:01	1	129	137	9	ILPGIGSVM	ILPGIGSVM	ILPGIGSVM	0.079422	1.6
HLA-B*07:02	1	165	173	9	QAIPLVGEL	QAIPLVGEL	QAIPLVGEL	0.061664	1.6
HLA-A*24:02	1	88	96	9	TVTGTNPVF	TVTGTNPVF	TVTGTNPVF	0.035786	1.6
HLA-A*24:02	1	103	111	9	AWAVNVAQV	AWAVNVAQV	AWAVNVAQV	0.034247	1.6
HLA-A*03:01	1	44	52	9	KEHGPIKNK	KEHGPIKNK	KEHGPIKNK	0.083422	1.7
HLA-B*07:02	1	119	127	9	NLEKTTAAL	NLEKTTAAL	NLEKTTAAL	0.052254	1.7
HLA-B*07:02	1	47	55	9	GPIKNKMSE	GPIKNKMSE	GPIKNKMSE	0.047442	1.8
HLA-B*07:02	1	356	364	9	IPDRYRAQR	IPDRYRAQR	IPDRYRAQR	0.045484	1.8
HLA-B*07:02	1	314	322	9	IPDRYRAQR	IPDRYRAQR	IPDRYRAQR	0.045484	1.8
HLA-B*07:02	1	272	280	9	IPDRYRAQR	IPDRYRAQR	IPDRYRAQR	0.045484	1.8
HLA-B*07:02	1	230	238	9	IPDRYRAQR	IPDRYRAQR	IPDRYRAQR	0.045484	1.8
HLA-B*07:02	1	188	196	9	IPDRYRAQR	IPDRYRAQR	IPDRYRAQR	0.045484	1.8
HLA-A*24:02	1	360	368	9	YRAQRVQLL	YRAQRVQLL	YRAQRVQLL	0.028723	1.8
HLA-A*24:02	1	318	326	9	YRAQRVQLL	YRAQRVQLL	YRAQRVQLL	0.028723	1.8
HLA-A*24:02	1	276	284	9	YRAQRVQLL	YRAQRVQLL	YRAQRVQLL	0.028723	1.8
HLA-A*24:02	1	234	242	9	YRAQRVQLL	YRAQRVQLL	YRAQRVQLL	0.028723	1.8
HLA-A*24:02	1	192	200	9	YRAQRVQLL	YRAQRVQLL	YRAQRVQLL	0.028723	1.8
HLA-A*24:02	1	129	137	9	ILPGIGSVM	ILPGIGSVM	ILPGIGSVM	0.02809	1.8	<2%
HLA-A*01:01	1	53	61	9	MSESPNKTV	MSESPNKTV	MSESPNKTV	0.032928	1.9	WB=42

## Sheet: DS5-HTL
Prediction of helper T lymphocyte epitopes for DS5 vaccine
allele	seq_num	start	end	length	core_peptide	peptide	score	rank
HLA-DRB1*01:01	1	189	203	15	YRAQRVQLL	PDRYRAQRVQLLCPG	0.8697	0.58
HLA-DRB1*01:01	1	231	245	15	YRAQRVQLL	PDRYRAQRVQLLCPG	0.8697	0.58
HLA-DRB1*01:01	1	273	287	15	YRAQRVQLL	PDRYRAQRVQLLCPG	0.8697	0.58
HLA-DRB1*01:01	1	315	329	15	YRAQRVQLL	PDRYRAQRVQLLCPG	0.8697	0.58	< 1%
HLA-DRB1*01:01	1	357	371	15	YRAQRVQLL	PDRYRAQRVQLLCPG	0.8697	0.58	SB=5
HLA-DRB1*01:01	1	188	202	15	YRAQRVQLL	IPDRYRAQRVQLLCP	0.7879	1.1
HLA-DRB1*01:01	1	230	244	15	YRAQRVQLL	IPDRYRAQRVQLLCP	0.7879	1.1
HLA-DRB1*01:01	1	272	286	15	YRAQRVQLL	IPDRYRAQRVQLLCP	0.7879	1.1
HLA-DRB1*01:01	1	314	328	15	YRAQRVQLL	IPDRYRAQRVQLLCP	0.7879	1.1
HLA-DRB1*01:01	1	356	370	15	YRAQRVQLL	IPDRYRAQRVQLLCP	0.7879	1.1
HLA-DQA1*01:01/DQB1*02:01	1	54	68	15	NKTVSEEKA	SESPNKTVSEEKAKQ	0.0364	1.4
HLA-DQA1*01:01/DQB1*02:01	1	55	69	15	NKTVSEEKA	ESPNKTVSEEKAKQY	0.0365	1.4
HLA-DPA1*01:03/DPB1*01:01	1	63	77	15	QYLEEFHQT	EEKAKQYLEEFHQTA	0.3321	1.4
HLA-DPA1*01:03/DPB1*01:01	1	65	79	15	QYLEEFHQT	KAKQYLEEFHQTALE	0.3376	1.4
HLA-DRB1*01:01	1	124	138	15	LSILPGIGS	TAALSILPGIGSVMG	0.7243	1.5
HLA-DPA1*01:03/DPB1*01:01	1	64	78	15	QYLEEFHQT	EKAKQYLEEFHQTAL	0.305	1.9
HLA-DRB1*01:01	1	158	172	15	LMVAQAIPL	LSSLMVAQAIPLVGE	0.6641	2
HLA-DQA1*01:01/DQB1*02:01	1	109	123	15	IDSETADNL	AQVIDSETADNLEKT	0.0313	2.1
HLA-DRB1*01:01	1	101	115	15	WAVNVAQVI	YAAWAVNVAQVIDSE	0.6206	2.4
H2-IAb	1	97	111	15	YAAWAVNVA	AGANYAAWAVNVAQV	0.4011	2.5
H2-IAb	1	86	100	15	VTGTNPVFA	LKTVTGTNPVFAGAN	0.4022	2.5
HLA-DRB1*01:01	1	123	137	15	LSILPGIGS	TTAALSILPGIGSVM	0.6042	2.5
HLA-DQA1*01:01/DQB1*02:01	1	108	122	15	IDSETADNL	VAQVIDSETADNLEK	0.0288	2.6
H2-IAb	1	96	110	15	YAAWAVNVA	FAGANYAAWAVNVAQ	0.37	2.8
HLA-DQA1*01:01/DQB1*02:01	1	53	67	15	NKTVSEEKA	MSESPNKTVSEEKAK	0.0277	2.9
H2-IAb	1	98	112	15	YAAWAVNVA	GANYAAWAVNVAQVI	0.3599	2.9
HLA-DRB1*01:01	1	190	204	15	YRAQRVQLL	DRYRAQRVQLLCPGG	0.5203	3.1
HLA-DRB1*01:01	1	232	246	15	YRAQRVQLL	DRYRAQRVQLLCPGG	0.5203	3.1
HLA-DRB1*01:01	1	274	288	15	YRAQRVQLL	DRYRAQRVQLLCPGG	0.5203	3.1
HLA-DRB1*01:01	1	316	330	15	YRAQRVQLL	DRYRAQRVQLLCPGG	0.5203	3.1
HLA-DRB1*01:01	1	358	372	15	YRAQRVQLL	DRYRAQRVQLLCPGG	0.5203	3.1
HLA-DQA1*01:01/DQB1*02:01	1	37	51	15	IESLKEHGP	KTKIESLKEHGPIKN	0.0267	3.2
H2-IAb	1	85	99	15	VTGTNPVFA	ELKTVTGTNPVFAGA	0.3349	3.2
HLA-DRB1*01:01	1	159	173	15	LMVAQAIPL	SSLMVAQAIPLVGEL	0.4949	3.4
HLA-DRB1*01:01	1	157	171	15	LMVAQAIPL	ALSSLMVAQAIPLVG	0.4955	3.4
HLA-DRB1*01:01	1	100	114	15	WAVNVAQVI	NYAAWAVNVAQVIDS	0.4803	3.5
HLA-DPA1*01:03/DPB1*01:01	1	189	203	15	YRAQRVQLL	PDRYRAQRVQLLCPG	0.2553	3.6
HLA-DPA1*01:03/DPB1*01:01	1	231	245	15	YRAQRVQLL	PDRYRAQRVQLLCPG	0.2553	3.6
HLA-DPA1*01:03/DPB1*01:01	1	273	287	15	YRAQRVQLL	PDRYRAQRVQLLCPG	0.2553	3.6
HLA-DPA1*01:03/DPB1*01:01	1	315	329	15	YRAQRVQLL	PDRYRAQRVQLLCPG	0.2553	3.6
HLA-DPA1*01:03/DPB1*01:01	1	357	371	15	YRAQRVQLL	PDRYRAQRVQLLCPG	0.2553	3.6
HLA-DRB1*01:01	1	187	201	15	YRAQRVQLL	CIPDRYRAQRVQLLC	0.4678	3.6
HLA-DRB1*01:01	1	229	243	15	YRAQRVQLL	CIPDRYRAQRVQLLC	0.4678	3.6
HLA-DRB1*01:01	1	271	285	15	YRAQRVQLL	CIPDRYRAQRVQLLC	0.4678	3.6
HLA-DRB1*01:01	1	313	327	15	YRAQRVQLL	CIPDRYRAQRVQLLC	0.4678	3.6
HLA-DRB1*01:01	1	355	369	15	YRAQRVQLL	CIPDRYRAQRVQLLC	0.4678	3.6
HLA-DPA1*01:03/DPB1*01:01	1	62	76	15	QYLEEFHQT	SEEKAKQYLEEFHQT	0.2524	3.8
HLA-DRB1*01:01	1	122	136	15	LSILPGIGS	KTTAALSILPGIGSV	0.448	3.8
HLA-DQA1*01:01/DQB1*02:01	1	141	155	15	VHHNTEEIV	DGAVHHNTEEIVAQS	0.0236	4
HLA-DPA1*01:03/DPB1*01:01	1	32	46	15	KTKTKIESL	IRDKTKTKIESLKEH	0.2442	4.2
H2-IAb	1	87	101	15	VTGTNPVFA	KTVTGTNPVFAGANY	0.268	4.2
HLA-DRB1*01:01	1	102	116	15	WAVNVAQVI	AAWAVNVAQVIDSET	0.4147	4.2
HLA-DRB1*01:01	1	125	139	15	LSILPGIGS	AALSILPGIGSVMGI	0.3989	4.5
HLA-DQA1*01:01/DQB1*02:01	1	140	154	15	VHHNTEEIV	ADGAVHHNTEEIVAQ	0.0223	4.6
H2-IAb	1	99	113	15	YAAWAVNVA	ANYAAWAVNVAQVID	0.2426	4.6
HLA-DQA1*01:01/DQB1*02:01	1	101	115	15	WAVNVAQVI	YAAWAVNVAQVIDSE	0.022	4.7
HLA-DQA1*01:01/DQB1*02:01	1	100	114	15	WAVNVAQVI	NYAAWAVNVAQVIDS	0.0219	4.8
HLA-DQA1*01:01/DQB1*02:01	1	99	113	15	WAVNVAQVI	ANYAAWAVNVAQVID	0.0217	4.9
H2-IAb	1	84	98	15	VTGTNPVFA	SELKTVTGTNPVFAG	0.2312	4.9	< 5%
HLA-DPA1*01:03/DPB1*01:01	1	93	107	15	FAGANYAAW	NPVFAGANYAAWAVN	0.2352	4.9	WB=55
